# Supplementary material for: A Novel Method in Identifying Pyroptosis and Apoptosis Based on the Double Resonator Piezoelectric Cytometry Technology
Source: Biosensors (Basel). 2023 Mar 7;13(3):356. doi: 10.3390/bios13030356 (PMC10046136; doi:10.3390/bios13030356)
Supplement: Supplementary file 1 [file biosensors-13-00356-s001.zip]

Archive with 1 entries (1 files):
- biosensors-2230846-supplementary.pdf
